# Supplementary material for: Modulation of vection latencies in the full-body illusion
Source: PLoS One. 2018 Dec 18;13(12):e0209189. doi: 10.1371/journal.pone.0209189 (PMC6298644; doi:10.1371/journal.pone.0209189)
Supplement: S1 Data — This folder contains the raw data collected during the study. (ZIP) [file pone.0209189.s001.zip]

Archive with 48 entries (31 files):
- Supporting material/
- Supporting material/raw_data/
- Supporting material/raw_data/README.txt
- Supporting material/raw_data/subj_1/
- Supporting material/raw_data/subj_10/
- Supporting material/raw_data/subj_10/questionnaires.csv
- Supporting material/raw_data/subj_10/vection.csv
- Supporting material/raw_data/subj_11/
- Supporting material/raw_data/subj_11/questionnaires.csv
- Supporting material/raw_data/subj_11/vection.csv
- Supporting material/raw_data/subj_12/
- Supporting material/raw_data/subj_12/questionnaires.csv
- Supporting material/raw_data/subj_12/vection.csv
- Supporting material/raw_data/subj_13/
- Supporting material/raw_data/subj_13/questionnaires.csv
- Supporting material/raw_data/subj_13/vection.csv
- Supporting material/raw_data/subj_14/
- Supporting material/raw_data/subj_14/questionnaires.csv
- Supporting material/raw_data/subj_14/vection.csv
- Supporting material/raw_data/subj_15/
- Supporting material/raw_data/subj_15/questionnaires.csv
- Supporting material/raw_data/subj_15/vection.csv
- Supporting material/raw_data/subj_1/questionnaires.csv
- Supporting material/raw_data/subj_1/vection.csv
- Supporting material/raw_data/subj_2/
- Supporting material/raw_data/subj_2/questionnaires.csv
- Supporting material/raw_data/subj_2/vection.csv
- Supporting material/raw_data/subj_3/
- Supporting material/raw_data/subj_3/questionnaires.csv
- Supporting material/raw_data/subj_3/vection.csv
- Supporting material/raw_data/subj_4/
- Supporting material/raw_data/subj_4/questionnaires.csv
- Supporting material/raw_data/subj_4/vection.csv
- Supporting material/raw_data/subj_5/
- Supporting material/raw_data/subj_5/questionnaires.csv
- Supporting material/raw_data/subj_5/vection.csv
- Supporting material/raw_data/subj_6/
- Supporting material/raw_data/subj_6/questionnaires.csv
- Supporting material/raw_data/subj_6/vection.csv
- Supporting material/raw_data/subj_7/
- Supporting material/raw_data/subj_7/questionnaires.csv
- Supporting material/raw_data/subj_7/vection.csv
- Supporting material/raw_data/subj_8/
- Supporting material/raw_data/subj_8/questionnaires.csv
- Supporting material/raw_data/subj_8/vection.csv
- Supporting material/raw_data/subj_9/
- Supporting material/raw_data/subj_9/questionnaires.csv
- Supporting material/raw_data/subj_9/vection.csv
