# Supplementary material for: Modulation of vection latencies in the full-body illusion
Source: PLoS One. 2018 Dec 18;13(12):e0209189. doi: 10.1371/journal.pone.0209189 (PMC6298644; doi:10.1371/journal.pone.0209189)
Supplement: S1 Data — This folder contains the raw data collected during the study. (ZIP) [file pone.0209189.s001.zip › Supporting material/raw_data/README.txt]

These are the raw data of the study.

Each folder contains data from 1 participant, stored in two csv files: vection.csv and questionnaires.csv

Refer to the heather of each file for an immediate understanding of the values reproted in each column.
