# Supplementary material for: Modulation of vection latencies in the full-body illusion
Source: PLoS One. 2018 Dec 18;13(12):e0209189. doi: 10.1371/journal.pone.0209189 (PMC6298644; doi:10.1371/journal.pone.0209189)
Supplement: S1 Data — This folder contains the raw data collected during the study. (ZIP) [file pone.0209189.s001.zip › Supporting material/raw_data/subj_10/questionnaires.csv]

trial_number	condition	question_ID	response	duration
1	s	2	0.61	7.73359688144
1	s	3	0.37	8.28350837159
1	s	1	0.598873770932	5.58347253429
1	s	0	0.498652002894	13.1835998608
2	a	3	0.27	10.6503177887
2	a	2	0.36	5.55014897995
2	a	0	0.137244785565	4.6500446612
2	a	1	0.263769705992	5.88344895637
3	s	2	0.75	6.06702116225
3	s	1	0.78	6.93346579163
3	s	0	0.52	5.16678313075
3	s	3	0.47	7.83349056698
4	s	2	0.6	9.38366206997
4	s	0	0.65	6.15012320675
4	s	3	0.41	4.13346898477
4	s	1	0.51	5.33345307609
5	a	2	0.26	5.36691490481
5	a	1	0.42	3.90005300043
5	a	3	0.2	7.4668322538
5	a	0	0.26	8.78352761596
6	a	1	0.29	8.26699841113
6	a	3	0.55	3.58336105948
6	a	2	0.43	5.38344396709
6	a	0	0.31	3.43336842937
7	a	1	0.3	7.78366589033
7	a	0	0.39	4.91679018702
7	a	3	0.24	6.28343367491
7	a	2	0.47	6.56682743557
8	s	2	0.57	5.95024203718
8	s	0	0.6	3.53342462293
8	s	1	0.543857752727	5.65014159581
8	s	3	0.253326672108	4.56673363708
9	a	2	0.18	6.16686438477
9	a	1	0.2	5.26680853333
9	a	0	0.13	7.00013741907
9	a	3	0.12	5.6501242046
10	s	2	0.59	5.03354507844
10	s	3	0.17	3.4667065239
10	s	0	0.53	5.06682643772
10	s	1	0.73	3.58335450214
