# Supplementary material for: Modulation of vection latencies in the full-body illusion
Source: PLoS One. 2018 Dec 18;13(12):e0209189. doi: 10.1371/journal.pone.0209189 (PMC6298644; doi:10.1371/journal.pone.0209189)
Supplement: S1 Data — This folder contains the raw data collected during the study. (ZIP) [file pone.0209189.s001.zip › Supporting material/raw_data/subj_10/vection.csv]

trial_time	trial_number	vection_rep	condition	stim_direction	strokes	TSS
0	1	0	b	1.0	0	7.15777904553
68.8351145069	1	0	s	-1.0	29	8.83379020898
107.869397999	1	1	s	-1.0	45	6.98763884102
146.553530002	1	2	s	-1.0	62	6.65054843609
0	2	0	b	1.0	0	10.5124474023
72.0811334165	2	0	a	-1.0	31	12.0798496031
116.419519609	2	1	a	-1.0	49	12.3340070289
156.353714121	2	2	a	-1.0	66	7.90057245592
0	3	0	b	-1.0	0	13.6791048031
69.8517105681	3	0	s	1.0	30	9.85047807296
107.41921398	3	1	s	1.0	45	5.55038703996
144.636735824	3	2	s	1.0	61	5.18377861959
0	4	0	b	-1.0	0	14.5784287982
65.2847152075	4	0	s	1.0	28	5.28382768561
103.535404655	4	1	s	1.0	44	6.21706910212
141.386343167	4	2	s	1.0	59	5.83386490565
0	5	0	b	1.0	0	8.99461898852
70.9349044153	5	0	a	1.0	30	10.9336556694
111.835967817	5	1	a	1.0	47	8.86712260147
153.570301116	5	2	a	1.0	64	9.70060347499
0	6	0	b	1.0	0	13.2110551646
79.4520540017	6	0	a	-1.0	34	19.4507855838
124.419625952	6	1	a	-1.0	52	12.9506414648
169.470625818	6	2	a	-1.0	71	13.0173940612
0	7	0	b	1.0	0	12.8115055114
80.1354367574	7	0	a	1.0	34	20.134164063
126.936435412	7	1	a	1.0	53	14.7674287723
172.63732741	7	2	a	1.0	72	13.6673377963
0	8	0	b	-1.0	0	21.1943467733
65.9351439009	8	0	s	1.0	28	5.93389715066
103.785914203	8	1	s	1.0	44	5.81717447575
142.353415049	8	2	s	1.0	60	6.53385655217
0	9	0	b	1.0	0	22.1115845702
75.2018218576	9	0	a	-1.0	32	15.200546027
126.703044517	9	1	a	-1.0	53	19.4674497843
172.916002736	9	2	a	-1.0	73	14.1793584012
0	10	0	b	1.0	0	28.0286498804
68.1018107101	10	0	s	1.0	29	8.10056139397
107.135940532	10	1	s	1.0	45	7.00059244155
144.986759587	10	2	s	1.0	61	5.81715822494
