# Supplementary material for: Modulation of vection latencies in the full-body illusion
Source: PLoS One. 2018 Dec 18;13(12):e0209189. doi: 10.1371/journal.pone.0209189 (PMC6298644; doi:10.1371/journal.pone.0209189)
Supplement: S1 Data — This folder contains the raw data collected during the study. (ZIP) [file pone.0209189.s001.zip › Supporting material/raw_data/subj_11/questionnaires.csv]

trial_number	condition	question_ID	response	duration
1	s	3	0.025	9.70028900688
1	s	1	0.045	8.23344439918
1	s	2	0.38	9.2334506714
1	s	0	0.56	6.78345011545
2	s	3	0.01	6.00026343332
2	s	2	0.635	4.58342639505
2	s	1	0.135	8.38340894687
2	s	0	0.34	5.40010075469
3	a	1	0.05	6.23351567442
3	a	2	0.215	5.91678757325
3	a	0	0.28	4.11677137951
3	a	3	0.0	2.55002168193
4	s	1	0.125	8.01690819948
4	s	3	0.115	14.3002458426
4	s	2	0.34	6.03346429923
4	s	0	0.5	2.65004166751
5	a	0	0.415	6.31691626783
5	a	2	0.31	3.11666218583
5	a	3	0.0	3.76672666142
5	a	1	0.51	3.9334021187
6	s	0	0.115	4.683582944
6	s	3	0.0	3.28328005271
6	s	1	0.125	11.5168595898
6	s	2	0.575	3.48339700114
7	a	1	0.12	6.66684780083
7	a	3	0.0	3.66671693948
7	a	2	0.65	2.83338184802
7	a	0	0.245	4.01670093105
8	a	2	0.3	4.81679125105
8	a	0	0.504771875005	2.83347450584
8	a	3	0.0	2.01667641237
8	a	1	0.156422454872	3.06673073836
9	a	1	0.045	4.5335579549
9	a	3	0.0	1.31668476583
9	a	2	0.535	4.96676948359
9	a	0	0.325	2.29994563124
10	s	0	0.3	3.7168958546
10	s	3	0.11	1.99995238813
10	s	2	0.6	4.55006758319
10	s	1	0.305	3.2501370623
