# Supplementary material for: Modulation of vection latencies in the full-body illusion
Source: PLoS One. 2018 Dec 18;13(12):e0209189. doi: 10.1371/journal.pone.0209189 (PMC6298644; doi:10.1371/journal.pone.0209189)
Supplement: S1 Data — This folder contains the raw data collected during the study. (ZIP) [file pone.0209189.s001.zip › Supporting material/raw_data/subj_11/vection.csv]

trial_time	trial_number	vection_rep	condition	stim_direction	strokes	TSS
0	1	0	b	1.0	0	21.7170840213
122.102364086	1	0	s	1.0	41	62.1014586052
189.519977454	1	1	s	1.0	61	35.4008787953
272.088069407	1	2	s	1.0	88	50.5512333611
0	2	0	b	-1.0	0	9.61680573418
96.0979396036	2	0	s	1.0	31	36.0970150211
170.453063111	2	1	s	1.0	53	42.3510248953
228.72074985	2	2	s	1.0	71	26.2508022029
0	3	0	b	1.0	0	52.15088856
70.5514215278	3	0	a	-1.0	19	10.5504826902
111.818743623	3	1	a	-1.0	29	9.25044069486
159.469631185	3	2	a	1.0	43	15.6340577655
0	4	0	b	1.0	0	22.3003510449
71.8348113444	4	0	s	-1.0	22	11.833878779
140.302656942	4	1	s	1.0	44	36.4510109539
195.653481981	4	2	s	1.0	62	23.3340006597
0	5	0	b	1.0	0	10.4334860809
73.7181568563	5	0	a	-1.0	21	13.7172265718
121.635727317	5	1	a	1.0	34	15.9006599803
169.569631213	5	2	a	-1.0	47	15.9170894952
0	6	0	b	1.0	0	15.3335014479
92.6018245323	6	0	s	1.0	28	32.6009774973
145.852716827	6	1	s	-1.0	44	21.2339772529
203.970329825	6	2	s	1.0	62	26.100681705
0	7	0	b	-1.0	0	8.68343412129
80.1350606082	7	0	a	-1.0	21	20.1340362403
141.152595745	7	1	a	1.0	38	29.0007837426
195.903725671	7	2	a	-1.0	53	22.7341983488
0	8	0	b	1.0	0	26.0337505406
85.8516782042	8	0	a	1.0	24	25.8506934654
142.169277574	8	1	a	1.0	40	24.3006709282
223.454053552	8	2	a	1.0	64	49.2678398382
0	9	0	b	-1.0	0	11.4668503097
77.4682695425	9	0	a	-1.0	23	17.4673275688
136.95260082	9	1	a	-1.0	40	27.4675100334
189.520062985	9	2	a	-1.0	55	20.5506440574
0	10	0	b	-1.0	0	25.3004397113
108.535457868	10	0	s	-1.0	35	48.5344722738
163.903137508	10	1	s	-1.0	52	23.3507486324
233.420958173	10	2	s	-1.0	73	37.5010265061
