# Supplementary material for: Modulation of vection latencies in the full-body illusion
Source: PLoS One. 2018 Dec 18;13(12):e0209189. doi: 10.1371/journal.pone.0209189 (PMC6298644; doi:10.1371/journal.pone.0209189)
Supplement: S1 Data — This folder contains the raw data collected during the study. (ZIP) [file pone.0209189.s001.zip › Supporting material/raw_data/subj_12/questionnaires.csv]

trial_number	condition	question_ID	response	duration
1	a	0	0.225	77.8511004439
1	a	2	0.555	33.4837862102
1	a	1	0.885	26.2837225759
1	a	3	0.4	23.8001818369
2	a	1	0.885	15.9002964757
2	a	2	0.545	20.9169888061
2	a	3	0.395	22.0336335533
2	a	0	0.334398152224	8.01676873728
3	s	3	0.385	30.5172227593
3	s	1	0.845	15.400230475
3	s	0	0.695	9.58340505979
3	s	2	0.41	9.56674665627
4	a	1	0.75	20.4003852844
4	a	3	0.295	29.0670572729
4	a	0	0.83	14.5002111167
4	a	2	0.55	16.9335633902
5	a	1	0.72	24.3505454964
5	a	2	0.79	13.8500877681
5	a	3	0.475	25.8670683348
5	a	0	0.845225149267	9.43343837374
6	s	3	0.465	35.3506261798
6	s	0	0.785	21.6169299899
6	s	2	0.69	14.666866712
6	s	1	0.89	15.6501732411
7	s	3	0.435	34.117184727
7	s	2	0.695	15.2002381157
7	s	1	0.84	16.483529335
7	s	0	0.85	9.25011610705
8	s	3	0.55	39.4506276338
8	s	2	0.92	29.0170700882
8	s	1	0.78	15.5168863411
8	s	0	0.985	14.9502557206
9	s	1	0.895	20.2004088907
9	s	0	0.0716168775116	7.60016838017
9	s	2	0.71	22.0168593991
9	s	3	0.0178949835638	13.6669020644
10	a	0	0.88	18.3004208934
10	a	1	0.915	18.6168464556
10	a	2	0.855	15.2502563763
10	a	3	0.07	12.2333385317
