# Supplementary material for: Modulation of vection latencies in the full-body illusion
Source: PLoS One. 2018 Dec 18;13(12):e0209189. doi: 10.1371/journal.pone.0209189 (PMC6298644; doi:10.1371/journal.pone.0209189)
Supplement: S1 Data — This folder contains the raw data collected during the study. (ZIP) [file pone.0209189.s001.zip › Supporting material/raw_data/subj_12/vection.csv]

trial_time	trial_number	vection_rep	condition	stim_direction	strokes	TSS
0	1	0	b	1.0	0	12.8501370904
60.4678838924	1	0	a	1.0	15	28.250804623
119.202022558	1	1	a	1.0	31	28.2341487864
179.486168222	1	2	a	-1.0	48	28.2674604616
0	2	0	b	-1.0	0	61.46740749
100.968499566	2	0	a	-1.0	27	40.9676382786
158.385793572	2	1	a	1.0	41	25.4006173559
214.269890656	2	2	a	-1.0	58	23.8673329078
0	3	0	b	-1.0	0	40.8673665496
124.785427047	3	0	s	1.0	41	64.7845740275
196.302891286	3	1	s	-1.0	64	39.500772764
255.90379608	3	2	s	1.0	84	27.5840530925
0	4	0	b	-1.0	0	54.1172374705
126.918832834	4	0	a	1.0	35	66.918001482
191.269593296	4	1	a	1.0	53	32.3340766845
238.437015811	4	2	a	-1.0	66	15.1507430138
0	5	0	b	-1.0	0	52.9340708685
122.918731624	5	0	a	-1.0	34	62.9180091797
174.869179217	5	1	a	1.0	48	19.9337524116
245.303632547	5	2	a	-1.0	67	38.4174519514
0	6	0	b	-1.0	0	47.4006418745
94.2515444589	6	0	s	1.0	29	34.2508223002
159.502389282	6	1	s	-1.0	50	33.233996828
211.936415247	6	2	s	1.0	67	20.4171714128
0	7	0	b	-1.0	0	51.6674052662
113.185262373	7	0	s	-1.0	35	53.184478633
178.286039585	7	1	s	1.0	57	33.0841430416
255.553906885	7	2	s	1.0	81	45.2510441081
0	8	0	b	1.0	0	65.984250781
169.20281257	8	0	s	1.0	53	109.201953849
255.353820442	8	1	s	-1.0	79	54.1343805443
334.805036808	8	2	s	-1.0	103	47.4344131313
0	9	0	b	1.0	0	48.6505666794
124.70197965	9	0	s	-1.0	38	64.7012127306
194.803086723	9	1	s	-1.0	60	38.0842690559
257.253829822	9	2	s	-1.0	80	30.4340584666
0	10	0	b	-1.0	0	54.1840803481
95.2850371728	10	0	a	1.0	26	35.2842189353
159.135802054	10	1	a	-1.0	45	31.8340671337
231.620134516	10	2	a	1.0	64	40.4675312235
