# Supplementary material for: Modulation of vection latencies in the full-body illusion
Source: PLoS One. 2018 Dec 18;13(12):e0209189. doi: 10.1371/journal.pone.0209189 (PMC6298644; doi:10.1371/journal.pone.0209189)
Supplement: S1 Data — This folder contains the raw data collected during the study. (ZIP) [file pone.0209189.s001.zip › Supporting material/raw_data/subj_13/questionnaires.csv]

trial_number	condition	question_ID	response	duration
1	s	3	0.035	6.85014688324
1	s	2	0.525	6.43344410397
1	s	1	0.64	7.83337932938
1	s	0	0.665	3.40008718341
2	a	0	0.135	6.55369277912
2	a	2	0.215	4.76685764528
2	a	3	0.0	4.01662443394
2	a	1	0.0	5.56674719776
3	a	3	0.0	6.36667210256
3	a	0	0.465	4.66686842204
3	a	2	0.37	4.06670728383
3	a	1	0.695	10.8334734122
4	s	3	0.05	4.96684721064
4	s	1	0.93	8.78341337025
4	s	0	0.72	3.60007218718
4	s	2	0.595	7.43330098405
5	s	1	0.78	5.0834178178
5	s	3	0.065	7.50014311992
5	s	0	0.67	14.6502348649
5	s	2	0.605	2.81666679971
6	s	1	0.8	5.30022254863
6	s	0	0.71	3.28329505398
6	s	3	0.03	8.65017584934
6	s	2	0.295	8.68345151656
7	a	2	0.495	5.66680370447
7	a	1	0.205	3.93334831056
7	a	3	0.0	4.18344039768
7	a	0	0.485	3.83334568764
8	s	1	0.655	7.13352205016
8	s	3	0.0	2.35004054114
8	s	0	0.945	4.20002919418
8	s	2	0.185	11.1334427925
9	a	2	0.57	4.06680621334
9	a	0	0.64	2.6333469991
9	a	1	0.495	5.98345681941
9	a	3	0.0	5.23337699156
10	a	2	0.465	3.6834825924
10	a	3	0.03	3.06669958615
10	a	0	0.51	3.73336701308
10	a	1	0.22	6.26674246511
