# Supplementary material for: Modulation of vection latencies in the full-body illusion
Source: PLoS One. 2018 Dec 18;13(12):e0209189. doi: 10.1371/journal.pone.0209189 (PMC6298644; doi:10.1371/journal.pone.0209189)
Supplement: S1 Data — This folder contains the raw data collected during the study. (ZIP) [file pone.0209189.s001.zip › Supporting material/raw_data/subj_13/vection.csv]

trial_time	trial_number	vection_rep	condition	stim_direction	strokes	TSS
0	1	0	b	1.0	0	16.3501166627
66.7843590451	1	0	s	-1.0	21	6.78370417169
107.534938367	1	1	s	1.0	34	8.73380036424
154.752154782	1	2	s	-1.0	48	15.2005614749
0	2	0	b	-1.0	0	60.5171684037
111.551648331	2	0	a	1.0	30	51.5509601009
179.085765327	2	1	a	1.0	48	35.5174734601
236.769567801	2	2	a	1.0	64	25.6671885887
0	3	0	b	1.0	0	15.5335088786
64.9843426234	3	0	a	-1.0	16	4.98373764236
106.268096117	3	1	a	-1.0	27	9.26707175497
156.485454796	3	2	a	-1.0	41	18.2005483603
0	4	0	b	-1.0	0	23.4502529973
68.8678313169	4	0	s	1.0	23	8.86714593785
124.468359378	4	1	s	1.0	41	23.5839067634
169.168862978	4	2	s	-1.0	56	12.6837431733
0	5	0	b	-1.0	0	18.0168707599
67.73440449	5	0	s	-1.0	20	7.73386308612
123.70182304	5	1	s	-1.0	39	23.950693761
183.652358286	5	2	s	1.0	58	27.9338897144
0	6	0	b	-1.0	0	10.5334532842
72.5345626061	6	0	s	-1.0	22	12.5338806482
115.885067574	6	1	s	1.0	36	11.3338374842
165.402176107	6	2	s	1.0	52	17.5004419041
0	7	0	b	1.0	0	4.25004704141
67.1176038076	7	0	a	1.0	19	7.11692013908
104.351444371	7	1	a	1.0	29	5.21702140641
150.735307115	7	2	a	1.0	41	14.3670951901
0	8	0	b	-1.0	0	22.8834966763
76.3012714295	8	0	s	-1.0	24	16.3005481322
126.118433447	8	1	s	-1.0	41	17.8004899719
168.935599171	8	2	s	-1.0	53	10.8004152759
0	9	0	b	-1.0	0	28.8503319128
74.2344609397	9	0	a	-1.0	21	14.2338214616
125.551688815	9	1	a	1.0	34	19.300487406
169.968852885	9	2	a	1.0	45	12.4004392812
0	10	0	b	-1.0	0	4.41671617894
74.1845927696	10	0	a	-1.0	21	14.1838777402
117.30176066	10	1	a	-1.0	32	11.1005374695
163.202301152	10	2	a	-1.0	44	13.871346308
