# Supplementary material for: Modulation of vection latencies in the full-body illusion
Source: PLoS One. 2018 Dec 18;13(12):e0209189. doi: 10.1371/journal.pone.0209189 (PMC6298644; doi:10.1371/journal.pone.0209189)
Supplement: S1 Data — This folder contains the raw data collected during the study. (ZIP) [file pone.0209189.s001.zip › Supporting material/raw_data/subj_14/questionnaires.csv]

trial_number	condition	question_ID	response	duration
1	a	3	0.0	11.166957328
1	a	1	0.0	8.93349829324
1	a	2	0.0	8.20019021992
1	a	0	0.06	8.78347601253
2	s	1	0.0	10.3669308705
2	s	2	0.0155348116403	4.40012327802
2	s	0	0.0	7.21670901854
2	s	3	0.0	6.78356838552
3	s	1	0.0	11.9669974703
3	s	2	0.0	9.20023070438
3	s	0	0.0	11.5836475868
3	s	3	0.0	2.68318090365
4	s	1	0.0	10.0502546102
4	s	2	0.0	4.05008896602
4	s	0	0.0	3.81673057224
4	s	3	0.0	3.78331806613
5	a	3	0.0	3.70012764008
5	a	0	0.0	2.10005305745
5	a	1	0.0	1.18334697545
5	a	2	0.0	1.51670226163
6	a	0	0.0	4.01679107084
6	a	1	0.0	4.51669199796
6	a	2	0.005	3.25015773257
6	a	3	0.0	2.31665288199
7	a	1	0.02	4.38357796494
7	a	0	0.0	2.01668045134
7	a	3	0.0	2.03340794448
7	a	2	0.0	1.28333075316
8	s	0	0.22	11.9003954077
8	s	1	0.105	4.80006922272
8	s	3	0.0	4.86677734319
8	s	2	0.125	7.00013884458
9	a	2	0.0	4.75014989227
9	a	3	0.0	1.86668896163
9	a	1	0.0	1.56668802079
9	a	0	0.0	1.36669024459
10	s	0	0.04	5.80027791724
10	s	1	0.03	4.25009386977
10	s	3	0.0	3.15002940825
10	s	2	0.0	3.71677901103
