# Supplementary material for: Modulation of vection latencies in the full-body illusion
Source: PLoS One. 2018 Dec 18;13(12):e0209189. doi: 10.1371/journal.pone.0209189 (PMC6298644; doi:10.1371/journal.pone.0209189)
Supplement: S1 Data — This folder contains the raw data collected during the study. (ZIP) [file pone.0209189.s001.zip › Supporting material/raw_data/subj_14/vection.csv]

trial_time	trial_number	vection_rep	condition	stim_direction	strokes	TSS
0	1	0	b	-1.0	0	18.2503225214
77.1518150009	1	0	a	1.0	20	17.1506041735
122.119469916	1	1	a	1.0	33	12.9506098185
162.020378222	1	2	a	1.0	43	7.88394446331
0	2	0	b	1.0	0	64.3179398315
75.8185284242	2	0	s	1.0	24	15.817317882
120.669382546	2	1	s	1.0	39	12.8339005434
169.719992679	2	2	s	1.0	55	17.0335664611
0	3	0	b	-1.0	0	12.9170359448
70.518268896	3	0	s	-1.0	23	10.5170557879
117.335957695	3	1	s	-1.0	39	14.8006174735
161.37016535	3	2	s	-1.0	53	12.0172053238
0	4	0	b	1.0	0	28.0005519571
71.568514383	4	0	s	-1.0	22	11.5672807474
113.785782201	4	1	s	-1.0	35	10.20034446
154.736728155	4	2	s	-1.0	47	8.93381361583
0	5	0	b	-1.0	0	21.4836669452
67.8515848382	5	0	a	1.0	17	7.85034863674
117.352648981	5	1	a	1.0	31	17.4839842635
156.820220218	5	2	a	1.0	42	7.45052414541
0	6	0	b	1.0	0	23.3503168479
72.568461354	6	0	a	-1.0	21	12.5672083316
129.402948922	6	1	a	-1.0	37	24.8174179527
168.970389897	6	2	a	-1.0	47	7.5503941675
0	7	0	b	-1.0	0	21.3169838852
92.1355331218	7	0	a	1.0	24	32.1343279965
133.419710057	7	1	a	1.0	36	9.26723903705
182.787218829	7	2	a	1.0	50	17.3505435038
0	8	0	b	-1.0	0	12.2001551524
82.4352136083	8	0	s	1.0	26	22.4339662879
142.586623479	8	1	s	1.0	45	28.1342886525
192.837550132	8	2	s	1.0	62	18.2339759243
0	9	0	b	-1.0	0	20.0836061045
76.2185111471	9	0	a	-1.0	21	16.217225623
132.803018316	9	1	a	-1.0	38	24.5674201622
190.654299521	9	2	a	-1.0	54	25.8343048177
0	10	0	b	-1.0	0	11.7502396993
67.5017366976	10	0	s	-1.0	21	7.50053413823
112.635854859	10	1	s	-1.0	36	13.117274632
153.036791818	10	2	s	-1.0	49	8.38391666588
