# Supplementary material for: Modulation of vection latencies in the full-body illusion
Source: PLoS One. 2018 Dec 18;13(12):e0209189. doi: 10.1371/journal.pone.0209189 (PMC6298644; doi:10.1371/journal.pone.0209189)
Supplement: S1 Data — This folder contains the raw data collected during the study. (ZIP) [file pone.0209189.s001.zip › Supporting material/raw_data/subj_15/questionnaires.csv]

trial_number	condition	question_ID	response	duration
1	a	2	0.795	9.21694223182
1	a	0	0.9	4.31675209742
1	a	1	0.0	4.33346676098
1	a	3	0.0	9.30020735454
2	a	3	0.0	4.83357609752
2	a	2	0.31	2.96673631704
2	a	1	0.0	3.31674981661
2	a	0	0.63	3.70008116848
3	s	2	0.22	7.66696773417
3	s	0	0.445	3.56667832733
3	s	1	0.44	4.83343525723
3	s	3	0.726470421988	0.783343155091
4	a	0	0.825	3.25025409698
4	a	2	0.0209620741576	1.78336567813
4	a	3	0.0794914729746	1.51664980289
4	a	1	0.255	6.10014371982
5	s	1	0.965	5.73356010331
5	s	0	0.954320715892	2.38336271307
5	s	3	0.105	4.03340366795
5	s	2	0.09	17.9170299576
6	s	2	0.015	3.8169301435
6	s	1	0.825	3.31668623891
6	s	0	0.97	5.41680144855
6	s	3	0.06	9.50015808895
7	s	3	0.0	3.70010426173
7	s	1	0.825	3.16672582529
7	s	2	0.29	4.16680508359
7	s	0	0.855	3.03335463044
8	a	3	0.0	4.73352332518
8	a	2	0.545	2.53337872154
8	a	0	0.53	4.95009920117
8	a	1	0.0	2.05003565198
9	a	0	0.8	3.53348135819
9	a	1	0.16	4.23347528552
9	a	2	0.455	2.59994201029
9	a	3	0.0	2.01671751457
10	s	0	0.655	4.03353652539
10	s	3	0.0	2.33334958414
10	s	1	0.795	2.91674257502
10	s	2	0.41	2.75004611522
