# Supplementary material for: Modulation of vection latencies in the full-body illusion
Source: PLoS One. 2018 Dec 18;13(12):e0209189. doi: 10.1371/journal.pone.0209189 (PMC6298644; doi:10.1371/journal.pone.0209189)
Supplement: S1 Data — This folder contains the raw data collected during the study. (ZIP) [file pone.0209189.s001.zip › Supporting material/raw_data/subj_15/vection.csv]

trial_time	trial_number	vection_rep	condition	stim_direction	strokes	TSS
0	1	0	b	1.0	0	7.95013027727
66.0683956381	1	0	a	-1.0	18	6.06715744091
106.902239446	1	1	a	1.0	29	8.81696435572
148.403415349	1	2	a	1.0	39	9.48402275226
0	2	0	b	-1.0	0	10.1668923247
77.6685919592	2	0	a	-1.0	22	17.6674341607
147.420007989	2	1	a	-1.0	41	37.7344633058
191.770783565	2	2	a	1.0	53	12.3338847202
0	3	0	b	1.0	0	30.3672732778
88.4853533224	3	0	s	-1.0	29	28.4841835497
130.136290352	3	1	s	1.0	42	9.63396178324
195.004146521	3	2	s	1.0	62	32.8509174148
0	4	0	b	1.0	0	22.633779033
71.1185447606	4	0	a	1.0	20	11.1173370693
106.019051928	4	1	a	-1.0	30	2.86704049215
140.803177688	4	2	a	-1.0	40	2.76713483234
0	5	0	b	1.0	0	19.700365415
66.0349717279	5	0	s	-1.0	20	6.03379226171
111.252559715	5	1	s	-1.0	34	13.2006677654
160.120089442	5	2	s	1.0	49	16.8505932541
0	6	0	b	-1.0	0	12.1336169526
71.3850402521	6	0	s	1.0	22	11.383889011
112.502594854	6	1	s	1.0	34	9.10059589128
167.353559881	6	2	s	1.0	53	22.8340279839
0	7	0	b	1.0	0	13.8502976035
69.4349590123	7	0	s	1.0	23	9.43377726535
130.019499823	7	1	s	1.0	41	28.5675125352
174.187147668	7	2	s	-1.0	55	12.1506204243
0	8	0	b	-1.0	0	10.8001079966
77.8184659869	8	0	a	1.0	21	17.8172842399
126.952790277	8	1	a	1.0	34	17.1173427713
163.220151623	8	2	a	-1.0	44	4.25038895014
0	9	0	b	1.0	0	5.66666951768
68.8181264307	9	0	a	-1.0	19	8.8168674211
104.952369752	9	1	a	-1.0	28	4.11704769097
144.619925936	9	2	a	-1.0	39	7.65055984016
0	10	0	b	1.0	0	21.6170868925
72.1183520317	10	0	s	1.0	21	12.1172424155
120.152758688	10	1	s	1.0	35	16.0174123077
165.003536118	10	2	s	-1.0	50	12.8339210707
