# Supplementary material for: Modulation of vection latencies in the full-body illusion
Source: PLoS One. 2018 Dec 18;13(12):e0209189. doi: 10.1371/journal.pone.0209189 (PMC6298644; doi:10.1371/journal.pone.0209189)
Supplement: S1 Data — This folder contains the raw data collected during the study. (ZIP) [file pone.0209189.s001.zip › Supporting material/raw_data/subj_1/questionnaires.csv]

trial_number	condition	question_ID	response	duration
1	a	0	0.72	10.0002662843
1	a	2	0.0	6.31676060269
1	a	1	0.64	10.3502214807
1	a	3	0.0	5.36674279814
2	s	0	0.67	10.3502776456
2	s	3	0.0	7.01678845706
2	s	1	0.695	10.1335415901
2	s	2	0.0	4.88341479144
3	s	3	0.0	6.20024182266
3	s	1	0.575	12.4502203688
3	s	0	0.627584175382	7.18349955196
3	s	2	0.0	6.36675876379
4	a	0	0.215	9.76692053009
4	a	1	0.235	4.5667260342
4	a	3	0.0	4.08364806107
4	a	2	0.0	4.08323808584
5	a	3	0.0	8.33360408424
5	a	1	0.18	7.78345325156
5	a	2	0.0	8.35013709081
5	a	0	0.545	8.23348516862
6	a	3	0.0	4.91686569092
6	a	2	0.0	3.30004142517
6	a	1	0.0	6.56679588394
6	a	0	0.22	4.05007570857
7	s	1	0.675	9.51697534076
7	s	2	0.0	8.78347520434
7	s	3	0.0	5.91674908461
7	s	0	0.195	9.750264645
8	s	2	0.0	9.58367215211
8	s	0	0.37	8.98348381439
8	s	3	0.0	4.30010158148
8	s	1	0.345	4.7500633637
9	s	0	0.16	6.9835436856
9	s	1	0.26	4.11673346108
9	s	3	0.0	2.68336313114
9	s	2	0.0	6.63346361498
10	a	3	0.0	7.26694747214
10	a	0	0.395	5.98335722955
10	a	1	0.12	3.65001828923
10	a	2	0.00838741741154	2.8667768677
