# Supplementary material for: Modulation of vection latencies in the full-body illusion
Source: PLoS One. 2018 Dec 18;13(12):e0209189. doi: 10.1371/journal.pone.0209189 (PMC6298644; doi:10.1371/journal.pone.0209189)
Supplement: S1 Data — This folder contains the raw data collected during the study. (ZIP) [file pone.0209189.s001.zip › Supporting material/raw_data/subj_1/vection.csv]

trial_time	trial_number	vection_rep	condition	stim_direction	strokes	TSS
0	1	0	b	1.0	0	15.000194724
73.6347608245	1	0	a	1.0	21	13.6338006044
119.598511089	1	1	a	1.0	33	13.9468449156
164.786348167	1	2	a	-1.0	45	13.183827133
0	2	0	b	1.0	0	15.7501637192
72.068276841	2	0	s	-1.0	23	12.0672356522
121.485574317	2	1	s	1.0	39	17.4005047428
166.05318616	2	2	s	1.0	53	12.5506021476
0	3	0	b	1.0	0	34.2504871663
75.8145480764	3	0	s	1.0	24	15.8135525038
123.402368163	3	1	s	-1.0	38	15.5838677314
172.85317584	3	2	s	-1.0	53	17.4339168685
0	4	0	b	1.0	0	37.1507768004
77.9849951348	4	0	a	-1.0	21	17.9839915793
122.252498554	4	1	a	-1.0	34	12.2506482484
171.769803186	4	2	a	-1.0	47	17.5006273647
0	5	0	b	-1.0	0	31.0172175341
95.5186508793	5	0	a	-1.0	28	35.5177060546
160.119733294	5	1	a	-1.0	46	32.5843760665
209.953794537	5	2	a	-1.0	60	17.8172973053
0	6	0	b	1.0	0	73.1178929668
121.819012473	6	0	a	1.0	34	61.8179878199
230.320834696	6	1	a	1.0	65	76.4848826624
297.971964024	6	2	a	1.0	84	35.6342322473
0	7	0	b	1.0	0	108.251925786
83.7516425381	7	0	s	1.0	26	23.7506749053
131.435908014	7	1	s	1.0	43	15.6673222089
219.403794523	7	2	s	1.0	71	55.9510866482
0	8	0	b	-1.0	0	30.250489162
87.9018519875	8	0	s	-1.0	28	27.9008843548
163.519690358	8	1	s	1.0	52	43.5880421801
217.104025084	8	2	s	-1.0	69	21.554411667
0	9	0	b	1.0	0	61.4010096567
77.5349341374	9	0	s	1.0	25	17.5339388498
204.970478648	9	1	s	1.0	67	95.4186688121
266.721417556	9	2	s	-1.0	87	29.7341396179
0	10	0	b	1.0	0	33.9671572209
82.1516979617	10	0	a	1.0	21	22.1506858532
136.702604312	10	1	a	-1.0	38	22.5339952998
186.453535238	10	2	a	-1.0	52	17.7340301392
