# Supplementary material for: Modulation of vection latencies in the full-body illusion
Source: PLoS One. 2018 Dec 18;13(12):e0209189. doi: 10.1371/journal.pone.0209189 (PMC6298644; doi:10.1371/journal.pone.0209189)
Supplement: S1 Data — This folder contains the raw data collected during the study. (ZIP) [file pone.0209189.s001.zip › Supporting material/raw_data/subj_2/questionnaires.csv]

trial_number	condition	question_ID	response	duration
1	s	0	0.0	7.41687041774
1	s	1	0.0	9.55017294133
1	s	2	0.01	6.36674622842
1	s	3	0.0	5.94982192688
2	a	1	0.0	11.9003566024
2	a	2	0.03	9.66665459746
2	a	3	0.0	10.2834635478
2	a	0	0.0	9.65015332648
3	s	1	0.0	9.21689824345
3	s	2	0.0	11.9000954513
3	s	3	0.0	5.68338366289
3	s	0	0.0	5.00006243678
4	a	2	0.0	4.76681801646
4	a	0	0.0	3.73338639984
4	a	1	0.0	5.18344752517
4	a	3	0.0	2.91664632957
5	s	3	0.01	6.13346617067
5	s	2	0.0	6.68338708408
5	s	1	0.0	4.88342169516
5	s	0	0.0	3.28329220299
6	a	0	0.0	6.50012002687
6	a	2	0.0	5.70006055512
6	a	1	0.0	7.01678751082
6	a	3	0.0	5.58327013629
7	s	2	0.0	7.50017048947
7	s	3	0.0	3.03336347785
7	s	1	0.0	7.08342294959
7	s	0	0.0	5.16669565178
8	s	3	0.0	4.2334630916
8	s	0	0.0	2.91670990675
8	s	1	0.0	5.31670158185
8	s	2	0.0	7.21673687716
9	a	0	0.0	5.76684652641
9	a	1	0.0	4.65011455296
9	a	2	0.0	3.56671726232
9	a	3	0.0	3.11662163996
10	a	1	0.0	6.5334909173
10	a	0	0.0	3.66673100411
10	a	3	0.0	4.05009482408
10	a	2	0.0	3.70002434749
