# Supplementary material for: Modulation of vection latencies in the full-body illusion
Source: PLoS One. 2018 Dec 18;13(12):e0209189. doi: 10.1371/journal.pone.0209189 (PMC6298644; doi:10.1371/journal.pone.0209189)
Supplement: S1 Data — This folder contains the raw data collected during the study. (ZIP) [file pone.0209189.s001.zip › Supporting material/raw_data/subj_2/vection.csv]

trial_time	trial_number	vection_rep	condition	stim_direction	strokes	TSS
0	1	0	b	1.0	0	55.4839106977
102.384908774	1	0	s	1.0	33	42.3842042931
190.885919451	1	1	s	1.0	61	56.48441903
292.103645909	1	2	s	1.0	94	69.2010817813
0	2	0	b	1.0	0	81.7344270128
93.4347883479	2	0	a	1.0	25	33.4340966966
193.135709333	2	1	a	1.0	52	67.6842828665
255.769822965	2	2	a	1.0	69	30.6172631137
0	3	0	b	1.0	0	123.017959555
122.168257712	3	0	s	1.0	41	62.1675868727
232.935964953	3	1	s	1.0	75	78.7509379772
393.921309131	3	2	s	1.0	124	128.985015173
0	4	0	b	1.0	0	46.9171914397
109.301666577	4	0	a	-1.0	30	49.3009623817
199.002641446	4	1	a	1.0	55	57.6843917745
275.803504043	4	2	a	1.0	75	44.7842036659
0	5	0	b	-1.0	0	53.8337870216
79.2512236468	5	0	s	-1.0	27	19.250418526
139.00203504	5	1	s	-1.0	46	27.7339163997
195.402650798	5	2	s	1.0	63	24.3838447827
0	6	0	b	-1.0	0	34.9170965016
83.2179722131	6	0	a	-1.0	24	23.2049833673
173.73565294	6	1	a	1.0	47	58.5010286388
236.502928827	6	2	a	1.0	65	30.7506226572
0	7	0	b	1.0	0	34.4836680781
87.6845676809	7	0	s	1.0	28	27.6839128075
152.435384776	7	1	s	-1.0	49	32.7341171097
218.002675658	7	2	s	-1.0	71	33.5506462064
0	8	0	b	1.0	0	22.9834693638
76.4344077401	8	0	s	-1.0	24	16.4337323395
121.635163083	8	1	s	-1.0	38	13.1839798058
171.352356689	8	2	s	1.0	54	17.700627903
0	9	0	b	1.0	0	21.3335806096
99.5848769568	9	0	a	-1.0	28	39.5841613572
146.785392246	9	1	a	-1.0	41	15.183911382
190.4858967	9	2	a	-1.0	52	11.6838840124
0	10	0	b	-1.0	0	52.983857099
83.5012800965	10	0	a	1.0	23	23.5006377675
133.518554272	10	1	a	1.0	38	18.000653733
186.781598997	10	2	a	-1.0	53	21.2464302698
