# Supplementary material for: Modulation of vection latencies in the full-body illusion
Source: PLoS One. 2018 Dec 18;13(12):e0209189. doi: 10.1371/journal.pone.0209189 (PMC6298644; doi:10.1371/journal.pone.0209189)
Supplement: S1 Data — This folder contains the raw data collected during the study. (ZIP) [file pone.0209189.s001.zip › Supporting material/raw_data/subj_3/questionnaires.csv]

trial_number	condition	question_ID	response	duration
1	s	1	0.245	47.2376198105
1	s	2	0.26	28.7339743562
1	s	3	0.13	47.2177630399
1	s	0	0.545	27.7004039037
2	a	1	0.14	33.6175011454
2	a	2	0.245	47.1843143259
2	a	3	0.0	19.1670682326
2	a	0	0.135	17.1003492782
3	s	3	0.0	18.4005523562
3	s	1	0.585	27.2671654808
3	s	2	0.03	68.1180863169
3	s	0	0.045	13.3835622843
4	s	0	0.09	14.333693702
4	s	3	0.0	33.3174069763
4	s	1	0.1	28.833958419
4	s	2	0.0	21.5337433668
5	a	2	0.0	22.9506417499
5	a	1	0.055	30.3840190174
5	a	3	0.0	12.6168930232
5	a	0	0.035	35.5007821768
6	a	1	0.115	8.6836938018
6	a	2	0.105	10.2334704388
6	a	0	0.095	30.7840442204
6	a	3	0.0	17.6337191616
7	a	1	0.0	12.4503887221
7	a	0	0.04	13.1001705194
7	a	3	0.0	7.01686177609
7	a	2	0.0	24.0672039125
8	a	3	0.0	16.6338329172
8	a	2	0.015	5.33347417363
8	a	0	0.045	9.15011066227
8	a	1	0.08	10.0002029925
9	s	2	0.0	21.783928184
9	s	3	0.0	11.4835226837
9	s	1	1.0	11.216898041
9	s	0	0.738076827256	1.01666819196
10	s	2	0.19	9.95028166633
10	s	3	0.0	9.41685875401
10	s	1	0.1	18.2004713303
10	s	0	0.03	11.1502432346
