# Supplementary material for: Modulation of vection latencies in the full-body illusion
Source: PLoS One. 2018 Dec 18;13(12):e0209189. doi: 10.1371/journal.pone.0209189 (PMC6298644; doi:10.1371/journal.pone.0209189)
Supplement: S1 Data — This folder contains the raw data collected during the study. (ZIP) [file pone.0209189.s001.zip › Supporting material/raw_data/subj_3/vection.csv]

trial_time	trial_number	vection_rep	condition	stim_direction	strokes	TSS
0	1	0	b	1.0	0	56.1679013
80.0019002035	1	0	s	-1.0	26	20.0007455412
125.069634691	1	1	s	1.0	40	13.0506557484
167.137198116	1	2	s	-1.0	53	10.0506129831
0	2	0	b	1.0	0	54.7844410821
73.7851398667	2	0	a	1.0	21	13.7839341711
142.703330189	2	1	a	-1.0	41	36.9011443701
196.237665427	2	2	a	1.0	56	21.5173739615
0	3	0	b	-1.0	0	63.0511603786
74.36852573	3	0	s	1.0	24	14.3672367847
157.58690516	3	1	s	-1.0	51	51.2013197933
214.783948996	3	2	s	-1.0	70	25.1800825598
0	4	0	b	-1.0	0	30.733836367
70.9017331054	4	0	s	-1.0	22	10.9004917721
118.419508775	4	1	s	1.0	37	15.5007382711
161.220249128	4	2	s	1.0	51	10.7838090114
0	5	0	b	-1.0	0	55.001131284
107.498385041	5	0	a	1.0	30	47.497105789
174.204086706	5	1	a	1.0	48	34.701090714
213.454714572	5	2	a	1.0	59	7.2336611719
0	6	0	b	1.0	0	58.3678714214
82.9686464991	6	0	a	1.0	22	22.9674359569
147.970101089	6	1	a	1.0	40	32.984356749
210.204641514	6	2	a	1.0	58	30.2176070892
0	7	0	b	-1.0	0	45.9176232545
77.7352233872	7	0	a	1.0	21	17.7339869007
114.469302376	7	1	a	1.0	30	4.71705698529
153.653360395	7	2	a	1.0	41	7.1670114973
0	8	0	b	-1.0	0	26.0671936488
76.0851878493	8	0	a	-1.0	20	16.0839741709
156.03682603	8	1	a	1.0	43	47.9345739824
247.822208518	8	2	a	-1.0	69	59.7683345407
0	9	0	b	-1.0	0	54.1011293168
64.3349358906	9	0	s	1.0	21	4.33377695174
100.28565918	9	1	s	-1.0	32	3.93365766515
150.970172364	9	2	s	-1.0	48	18.667460105
0	10	0	b	1.0	0	22.183678834
78.9853335078	10	0	s	-1.0	26	18.9839530449
117.886267188	10	1	s	-1.0	38	6.88385009461
202.604622527	10	2	s	-1.0	64	52.7014134492
