# Supplementary material for: Modulation of vection latencies in the full-body illusion
Source: PLoS One. 2018 Dec 18;13(12):e0209189. doi: 10.1371/journal.pone.0209189 (PMC6298644; doi:10.1371/journal.pone.0209189)
Supplement: S1 Data — This folder contains the raw data collected during the study. (ZIP) [file pone.0209189.s001.zip › Supporting material/raw_data/subj_4/questionnaires.csv]

trial_number	condition	question_ID	response	duration
1	a	0	0.14	8.78355078819
1	a	2	0.035	7.61677958505
1	a	3	0.0	5.05005091876
1	a	1	0.015	11.0500665992
2	s	2	0.08	8.60031566211
2	s	3	0.0	5.08337191679
2	s	0	0.085	5.86667324296
2	s	1	0.03	7.33341553701
3	s	0	0.12	9.90022260565
3	s	2	0.00493465310347	3.91664490408
3	s	3	0.0	5.86678984863
3	s	1	0.095	6.18344210828
4	s	2	0.07	7.23355745951
4	s	1	0.065	9.7499991447
4	s	0	0.095	5.98350956281
4	s	3	0.0	4.93338223739
5	a	1	0.01	12.0002602958
5	a	0	0.015	15.2001780161
5	a	2	0.0	4.10005251532
5	a	3	0.0	4.38333188883
6	a	2	0.0	6.10018451636
6	a	3	0.0	1.25001682087
6	a	0	0.0	6.60010012693
6	a	1	0.0	7.81670585834
7	s	3	0.0	4.51680461679
7	s	2	0.365	4.66674811008
7	s	0	0.005	3.85000205272
7	s	1	0.04	4.40003444001
8	s	1	0.005	3.83348367578
8	s	2	0.105	5.43345493775
8	s	0	0.0	3.26666548826
8	s	3	0.0	3.40002474663
9	a	2	0.01	4.51685422409
9	a	0	0.0	2.61667409826
9	a	3	0.0	2.96670409072
9	a	1	0.0	3.01670226608
10	a	0	0.0	3.01676071147
10	a	1	0.0	4.00020983319
10	a	3	0.0	2.75002052716
10	a	2	0.0	4.40005924367
