# Supplementary material for: Modulation of vection latencies in the full-body illusion
Source: PLoS One. 2018 Dec 18;13(12):e0209189. doi: 10.1371/journal.pone.0209189 (PMC6298644; doi:10.1371/journal.pone.0209189)
Supplement: S1 Data — This folder contains the raw data collected during the study. (ZIP) [file pone.0209189.s001.zip › Supporting material/raw_data/subj_4/vection.csv]

trial_time	trial_number	vection_rep	condition	stim_direction	strokes	TSS
0	1	0	b	-1.0	0	3.29999646477
66.8178508177	1	0	a	-1.0	19	6.81712010784
105.95165084	1	1	a	-1.0	29	7.1171168577
143.502101753	1	2	a	1.0	40	5.53361265477
0	2	0	b	-1.0	0	5.46672803907
67.9511427926	2	0	s	1.0	22	7.95037473471
107.318219736	2	1	s	-1.0	35	7.35038978797
145.58535963	2	2	s	1.0	47	6.25037348028
0	3	0	b	1.0	0	6.61674195193
72.9345582726	3	0	s	-1.0	23	12.9338979823
111.735009471	3	1	s	1.0	35	6.78380965849
154.268448785	3	2	s	1.0	49	10.5167926426
0	4	0	b	1.0	0	8.25021753088
66.9177228651	4	0	s	1.0	20	6.91702465654
105.968182331	4	1	s	1.0	33	7.03380538199
149.968846328	4	2	s	1.0	47	11.9838773411
0	5	0	b	1.0	0	13.6002372598
71.4010930143	5	0	a	-1.0	19	11.4003965163
116.834960206	5	1	a	-1.0	32	13.4171657808
158.868780128	5	2	a	-1.0	43	10.0170526533
0	6	0	b	-1.0	0	19.466994322
73.8844089945	6	0	a	-1.0	20	13.8837133519
119.401558582	6	1	a	1.0	32	13.5004496018
160.635614395	6	2	a	1.0	44	9.21734470918
0	7	0	b	1.0	0	9.28332727022
68.0511559642	7	0	s	1.0	20	8.05045804077
116.568374545	7	1	s	-1.0	34	16.5005567992
166.1856254	7	2	s	1.0	49	17.6006184377
0	8	0	b	-1.0	0	17.4669763607
73.7346325695	8	0	s	1.0	23	13.7339232421
119.468456312	8	1	s	1.0	38	13.7173221863
163.252189279	8	2	s	1.0	52	11.7670626318
0	9	0	b	1.0	0	23.2335970883
73.3012272391	9	0	a	-1.0	19	13.3005253242
124.418488642	9	1	a	-1.0	33	19.1006001914
171.535691885	9	2	a	-1.0	45	15.100573392
0	10	0	b	1.0	0	10.1668082661
80.7680935514	10	0	a	-1.0	23	20.7674041809
122.13528539	10	1	a	-1.0	35	9.35065749635
161.435457761	10	2	a	-1.0	45	7.28368335943
