# Supplementary material for: Modulation of vection latencies in the full-body illusion
Source: PLoS One. 2018 Dec 18;13(12):e0209189. doi: 10.1371/journal.pone.0209189 (PMC6298644; doi:10.1371/journal.pone.0209189)
Supplement: S1 Data — This folder contains the raw data collected during the study. (ZIP) [file pone.0209189.s001.zip › Supporting material/raw_data/subj_5/questionnaires.csv]

trial_number	condition	question_ID	response	duration
1	s	0	0.41	14.7836237736
1	s	2	0.392696708387	5.46678477386
1	s	1	0.82	11.7834341825
1	s	3	0.235	7.45009505216
2	a	0	0.575	13.4836176155
2	a	3	0.24	5.8833968915
2	a	2	0.425	7.70009562235
2	a	1	0.685	9.80014272078
3	s	0	0.465	6.95015577834
3	s	1	0.685	12.6835655563
3	s	3	0.33	5.49995723508
3	s	2	0.39	6.10007617857
4	a	1	0.615	7.15033379443
4	a	0	0.625	4.41665146136
4	a	2	0.345	8.16676835214
4	a	3	0.32	5.36672228007
5	s	3	0.35	7.10022500048
5	s	1	0.605	5.58333485386
5	s	0	0.764492573064	8.43350825135
5	s	2	0.29	8.10009014845
6	s	1	0.73	4.83361824272
6	s	2	0.485	8.08332772638
6	s	3	0.123397252327	3.53341280005
6	s	0	0.675	5.33335081943
7	s	0	0.735	4.66674725478
7	s	2	0.655	6.03346155206
7	s	3	0.265	4.80003580849
7	s	1	0.605	5.83335281513
8	a	3	0.33	4.66682679752
8	a	0	0.65	4.65005753307
8	a	2	0.47	4.51671766145
8	a	1	0.53	2.31668561628
9	a	0	0.61	5.21672689868
9	a	1	0.57	4.91682993362
9	a	3	0.19	2.46669724833
9	a	2	0.315	4.21662312248
10	a	3	0.27	6.71686118052
10	a	2	0.485	6.55012818071
10	a	1	0.615	2.98334392003
10	a	0	0.58	4.10004567293
