# Supplementary material for: Modulation of vection latencies in the full-body illusion
Source: PLoS One. 2018 Dec 18;13(12):e0209189. doi: 10.1371/journal.pone.0209189 (PMC6298644; doi:10.1371/journal.pone.0209189)
Supplement: S1 Data — This folder contains the raw data collected during the study. (ZIP) [file pone.0209189.s001.zip › Supporting material/raw_data/subj_5/vection.csv]

trial_time	trial_number	vection_rep	condition	stim_direction	strokes	TSS
0	1	0	b	1.0	0	30.8836249711
87.0179983282	1	0	s	1.0	27	27.0173226425
168.318901694	1	1	s	1.0	54	49.2842826385
228.486042386	1	2	s	-1.0	73	28.1504888885
0	2	0	b	1.0	0	61.4006773393
96.2847616055	2	0	a	1.0	27	36.2842623964
179.102239228	2	1	a	1.0	50	50.8007157707
233.169604236	2	2	a	1.0	66	22.0506208326
0	3	0	b	1.0	0	6.45018428828
83.2846199111	3	0	s	-1.0	27	23.2839619016
147.885218962	3	1	s	1.0	49	32.5840225137
229.369558449	3	2	s	-1.0	76	49.4675727887
0	4	0	b	-1.0	0	19.8835434326
75.317808623	4	0	a	1.0	22	15.3172099142
137.118580843	4	1	a	1.0	38	29.7840525632
189.152353439	4	2	a	-1.0	52	20.0171490169
0	5	0	b	-1.0	0	42.5338122244
92.4680540366	5	0	s	-1.0	30	32.4674060056
157.00176277	5	1	s	-1.0	51	32.51710055
218.302765636	5	2	s	-1.0	71	29.2840571248
0	6	0	b	-1.0	0	14.9168296485
73.0678291502	6	0	s	-1.0	22	13.0672141907
123.185078009	6	1	s	1.0	38	18.1005924937
197.135766353	6	2	s	-1.0	63	41.9340590635
0	7	0	b	1.0	0	38.7669805231
78.5178269834	7	0	s	-1.0	26	18.5172673332
136.401713961	7	1	s	-1.0	45	25.8671473633
175.852261751	7	2	s	1.0	58	7.43372977362
0	8	0	b	-1.0	0	23.5335696047
81.5176544982	8	0	a	-1.0	23	21.5171855096
124.918240891	8	1	a	-1.0	35	11.3838268215
174.952131518	8	2	a	-1.0	48	18.0172348319
0	9	0	b	-1.0	0	59.1840063201
81.0511511175	9	0	a	1.0	22	21.0505629574
136.668472106	9	1	a	-1.0	37	23.6005836556
189.452456816	9	2	a	-1.0	51	20.7545390683
0	10	0	b	1.0	0	31.0501504185
87.2013486344	10	0	a	1.0	24	27.2007815716
154.135308768	10	1	a	1.0	43	34.9173989921
211.702612195	10	2	a	-1.0	59	25.5505452812
