# Supplementary material for: Modulation of vection latencies in the full-body illusion
Source: PLoS One. 2018 Dec 18;13(12):e0209189. doi: 10.1371/journal.pone.0209189 (PMC6298644; doi:10.1371/journal.pone.0209189)
Supplement: S1 Data — This folder contains the raw data collected during the study. (ZIP) [file pone.0209189.s001.zip › Supporting material/raw_data/subj_6/questionnaires.csv]

trial_number	condition	question_ID	response	duration
1	s	3	0.0	8.43345778875
1	s	0	0.345	11.8836517704
1	s	1	0.475	14.6833044052
1	s	2	0.295	21.6170914839
2	a	0	0.525	8.10013604946
2	a	3	0.0	5.73343087536
2	a	2	0.57	5.43339877316
2	a	1	0.06	12.1668142531
3	s	3	0.0	14.9169288631
3	s	2	0.575	6.63346930676
3	s	0	0.59	7.04998876708
3	s	1	0.64	6.6334003127
4	a	2	0.425	7.5000535987
4	a	1	0.335	7.36678443175
4	a	0	0.275	10.0500979602
4	a	3	0.0	5.18341502383
5	s	3	0.0	8.85021188591
5	s	2	0.655	7.03340367687
5	s	0	0.62	7.83350391784
5	s	1	0.665	8.51667660713
6	a	1	0.215	9.35026405911
6	a	2	0.205	7.50008524473
6	a	0	0.315	14.0834965053
6	a	3	0.0	4.86667552376
7	s	2	0.595	7.91692544193
7	s	0	0.62	8.50004590101
7	s	1	0.67	17.7167916163
7	s	3	0.0	3.68339706256
8	a	1	0.235	6.21682668348
8	a	3	0.0	6.30009482408
8	a	0	0.43	6.66673014881
8	a	2	0.355	5.73342203727
9	s	3	0.0	4.28357844283
9	s	2	0.53	6.49999030662
9	s	0	0.44	4.78337117553
9	s	1	0.695	11.80018349
10	a	0	0.53	14.4502718138
10	a	1	0.44	6.61675278571
10	a	3	0.0	3.28338486031
10	a	2	0.285	22.78355592
