# Supplementary material for: Modulation of vection latencies in the full-body illusion
Source: PLoS One. 2018 Dec 18;13(12):e0209189. doi: 10.1371/journal.pone.0209189 (PMC6298644; doi:10.1371/journal.pone.0209189)
Supplement: S1 Data — This folder contains the raw data collected during the study. (ZIP) [file pone.0209189.s001.zip › Supporting material/raw_data/subj_6/vection.csv]

trial_time	trial_number	vection_rep	condition	stim_direction	strokes	TSS
0	1	0	b	1.0	0	12.7002535674
77.4347059541	1	0	s	1.0	24	17.4339977671
123.001901043	1	1	s	-1.0	38	13.550521618
179.885902345	1	2	s	1.0	56	24.8673965403
0	2	0	b	-1.0	0	10.8332841062
90.7847992387	2	0	a	1.0	27	30.7840642523
170.185694964	2	1	a	1.0	48	47.3842481985
238.803056152	2	2	a	1.0	67	36.6007244947
0	3	0	b	-1.0	0	14.7838207774
78.5679716999	3	0	s	1.0	25	18.5673171116
118.435100247	3	1	s	-1.0	38	7.85044424196
158.585417505	3	2	s	-1.0	51	8.13369111413
0	4	0	b	1.0	0	16.6335109313
85.0011617803	4	0	a	-1.0	23	25.0005071919
140.435333458	4	1	a	1.0	39	23.4173510954
185.402392212	4	2	a	-1.0	51	12.9504140784
0	5	0	b	1.0	0	14.4501728843
93.2178692922	5	0	s	1.0	29	33.2172694429
142.852022553	5	1	s	1.0	45	17.6172956151
193.419162902	5	2	s	-1.0	61	18.5505680892
0	6	0	b	-1.0	0	21.9335758199
101.334966478	6	0	a	-1.0	28	41.3341804588
182.519238511	6	1	a	-1.0	50	49.167696921
247.270145412	6	2	a	1.0	68	32.7342465449
0	7	0	b	1.0	0	33.5503722258
80.884507639	7	0	s	1.0	27	20.8838262513
128.868560316	7	1	s	1.0	45	15.9672705833
190.902581804	7	2	s	-1.0	64	30.0175036806
0	8	0	b	1.0	0	27.8337599371
94.5848028309	8	0	a	-1.0	25	34.5841855906
167.835638457	8	1	a	1.0	45	41.2342779058
228.386255584	8	2	a	1.0	63	28.533991837
0	9	0	b	1.0	0	8.70010246474
85.0513555338	9	0	s	1.0	26	25.0507154856
160.33554466	9	1	s	-1.0	49	43.2675712492
220.602914629	9	2	s	-1.0	68	28.2508838083
0	10	0	b	1.0	0	8.6668903747
83.5680193115	10	0	a	1.0	23	23.5673079884
145.051950821	10	1	a	-1.0	39	29.4672486307
203.585979721	10	2	a	1.0	55	26.5172687587
