# Supplementary material for: Modulation of vection latencies in the full-body illusion
Source: PLoS One. 2018 Dec 18;13(12):e0209189. doi: 10.1371/journal.pone.0209189 (PMC6298644; doi:10.1371/journal.pone.0209189)
Supplement: S1 Data — This folder contains the raw data collected during the study. (ZIP) [file pone.0209189.s001.zip › Supporting material/raw_data/subj_7/questionnaires.csv]

trial_number	condition	question_ID	response	duration
1	a	2	0.26	8.583547895
1	a	3	0	6.450085088
1	a	1	0.165	9.783493783
1	a	0	0	5.46672325
2	s	1	0.155	8.283669547
2	s	0	0	5.400028339
2	s	2	0.03	6.516788267
2	s	3	0	4.233330834
3	s	0	0.125	6.366797632
3	s	2	0.095	5.633507995
3	s	3	0	4.850072373
3	s	1	0.06	5.483367968
4	s	0	0	6.100134026
4	s	3	0	6.23347538
4	s	2	0.023919961	4.966758745
4	s	1	0.12	6.950022794
5	a	1	0	11.61680683
5	a	0	0	4.666808266
5	a	3	0	3.616601555
5	a	2	0.09	6.466920254
6	a	2	0	8.966826883
6	a	3	0	4.783475537
6	a	1	0	5.683334669
6	a	0	0	5.166755951
7	a	3	0	4.400220211
7	a	1	0.12	3.983357277
7	a	0	0	3.283462564
7	a	2	0	6.716689109
8	s	2	0.125	5.850143363
8	s	3	0	4.06676362
8	s	1	0.145	6.633395666
8	s	0	0	4.916726514
9	a	1	0.07	6.716806285
9	a	0	0.01	5.450074254
9	a	3	0	4.933405445
9	a	2	0	4.350052558
