# Supplementary material for: Modulation of vection latencies in the full-body illusion
Source: PLoS One. 2018 Dec 18;13(12):e0209189. doi: 10.1371/journal.pone.0209189 (PMC6298644; doi:10.1371/journal.pone.0209189)
Supplement: S1 Data — This folder contains the raw data collected during the study. (ZIP) [file pone.0209189.s001.zip › Supporting material/raw_data/subj_7/vection.csv]

trial_time	trial_number	vection_rep	condition	stim_direction	strokes	TSS
0	1	0	b	-1	0	23.63377656
83.03479163	1	0	a	1	43	23.03395914
162.2693162	1	1	a	-1	43	47.21770734
240.7870818	1	2	a	1	67	46.50116592
0	2	0	b	-1	0	96.16790319
108.6348856	2	0	s	-1	35	48.63403914
191.58643	2	1	s	-1	60	50.93441841
257.9540062	2	2	s	1	81	34.35082204
0	3	0	b	-1	0	35.25051525
125.7520387	3	0	s	1	40	65.75120704
201.1865399	3	1	s	-1	64	43.4176558
271.3707486	3	2	s	1	87	38.16749664
0	4	0	b	-1	0	66.35082005
105.5352	4	0	s	-1	34	45.53440347
197.9030391	4	1	s	-1	64	60.35109004
266.1041742	4	2	s	1	87	36.18433665
0	5	0	b	1	0	61.20075956
131.0355586	5	0	a	1	35	71.03467987
211.8531811	5	1	a	-1	56	48.80091626
288.5377728	5	2	a	1	77	44.66771061
0	6	0	b	-1	0	74.48440288
119.8352953	6	0	a	1	34	59.83443548
225.7534568	6	1	a	1	63	73.90134964
311.6379978	6	2	a	1	86	53.8676793
0	7	0	b	-1	0	32.38365161
97.05159287	7	0	a	-1	26	37.05075553
191.1030748	7	1	a	-1	52	62.03468928
266.0541685	7	2	a	-1	71	42.93440073
0	8	0	b	1	0	52.63417741
117.235221	8	0	s	1	37	57.23435605
191.0362813	8	1	s	-1	59	41.78419627
266.6040899	8	2	s	-1	83	43.55096494
0	9	0	b	-1	0	67.90087694
140.9856441	9	0	a	1	37	80.98480017
245.4872257	9	1	a	-1	66	72.48474158
370.0054158	9	2	a	-1	102	92.5015431
