# Supplementary material for: Modulation of vection latencies in the full-body illusion
Source: PLoS One. 2018 Dec 18;13(12):e0209189. doi: 10.1371/journal.pone.0209189 (PMC6298644; doi:10.1371/journal.pone.0209189)
Supplement: S1 Data — This folder contains the raw data collected during the study. (ZIP) [file pone.0209189.s001.zip › Supporting material/raw_data/subj_8/questionnaires.csv]

trial_number	condition	question_ID	response	duration
1	s	2	0.125	5.73363251917
1	s	0	0.04	4.6333237254
1	s	3	0.0	4.1834336464
1	s	1	0.0	5.23343366066
2	a	3	0.0	3.56683399292
2	a	1	0.0	4.28345733836
2	a	0	0.11	5.5334043807
2	a	2	0.0	5.30009644994
3	s	2	0.0	3.95027026226
3	s	0	0.0	2.34997928735
3	s	3	0.0	2.83336882851
3	s	1	0.0	4.76676277449
4	a	1	0.0	5.58353582689
4	a	0	0.0	2.96670267502
4	a	3	0.0	1.53335933462
4	a	2	0.0	2.21670645262
5	s	1	0.0	2.01681216837
5	s	0	0.0	1.95002336409
5	s	3	0.0	1.06668274641
5	s	2	0.0	2.11668504148
6	a	1	0.0	2.3167327105
6	a	3	0.0	1.18337605584
6	a	2	0.0	1.61666209078
6	a	0	0.0	2.01683041489
7	a	0	0.0	3.45017774672
7	a	2	0.0	1.80003329989
7	a	3	0.0	2.06667904009
7	a	1	0.0	2.06672437127
8	a	0	0.0	2.15012634286
8	a	2	0.0	1.46667943923
8	a	1	0.0	2.35003003547
8	a	3	0.0	2.10004735541
9	s	2	0.0	3.31685815529
9	s	0	0.0	2.76671630289
9	s	1	0.0	2.86667955327
9	s	3	0.0	2.36674441393
10	s	0	0.0	3.10014371982
10	s	1	0.0	1.93341789453
10	s	3	0.0	0.75002131136
10	s	2	0.0	1.95000654309
