# Supplementary material for: Modulation of vection latencies in the full-body illusion
Source: PLoS One. 2018 Dec 18;13(12):e0209189. doi: 10.1371/journal.pone.0209189 (PMC6298644; doi:10.1371/journal.pone.0209189)
Supplement: S1 Data — This folder contains the raw data collected during the study. (ZIP) [file pone.0209189.s001.zip › Supporting material/raw_data/subj_8/vection.csv]

trial_time	trial_number	vection_rep	condition	stim_direction	strokes	TSS
0	1	0	b	1.0	0	24.7004509455
99.7523192319	1	0	s	-1.0	30	39.7511987818
146.119872765	1	1	s	-1.0	46	14.3506481362
219.154526319	1	2	s	-1.0	70	41.0177584213
0	2	0	b	1.0	0	16.1336272163
84.4519205741	2	0	a	-1.0	22	24.4507262826
152.070009599	2	1	a	1.0	41	35.6010761453
226.73811432	2	2	a	-1.0	62	42.6511842131
0	3	0	b	1.0	0	37.6507237737
96.1188421217	3	0	s	1.0	31	36.1176461197
161.836936307	3	1	s	1.0	51	33.7010661952
267.072143301	3	2	s	-1.0	83	73.2183466433
0	4	0	b	1.0	0	15.833532762
86.1019937454	4	0	a	-1.0	23	26.1007732246
162.453563901	4	1	a	1.0	44	44.3345678242
211.604411266	4	2	a	1.0	57	17.1339967082
0	5	0	b	-1.0	0	21.6503192142
116.619194365	5	0	s	1.0	37	56.6180357113
189.287388322	5	1	s	-1.0	62	40.6511662517
255.171900138	5	2	s	1.0	82	33.8676454782
0	6	0	b	1.0	0	35.5507020775
83.0353175564	6	0	a	-1.0	24	23.0342783603
125.502833199	6	1	a	-1.0	36	10.4506393265
170.820248158	6	2	a	1.0	48	13.3005263835
0	7	0	b	-1.0	0	18.6169337928
88.7021290548	7	0	a	1.0	24	28.7009974857
136.203060625	7	1	a	1.0	37	15.4842217533
190.287446768	7	2	a	-1.0	51	22.0675066906
0	8	0	b	1.0	0	16.600327753
75.2183246905	8	0	a	-1.0	19	15.2171600496
131.386158992	8	1	a	-1.0	35	24.1507376011
199.604279549	8	2	a	-1.0	54	36.2010934224
0	9	0	b	1.0	0	21.4670919815
83.9019973947	9	0	s	1.0	28	23.9008296177
132.552816963	9	1	s	-1.0	42	16.6338970651
202.254343312	9	2	s	1.0	65	37.6844955081
0	10	0	b	1.0	0	23.483677494
80.8519551854	10	0	s	-1.0	24	20.8507848425
135.069536901	10	1	s	1.0	41	22.2006669101
189.620624151	10	2	s	1.0	59	22.5340672424
