# Supplementary material for: Modulation of vection latencies in the full-body illusion
Source: PLoS One. 2018 Dec 18;13(12):e0209189. doi: 10.1371/journal.pone.0209189 (PMC6298644; doi:10.1371/journal.pone.0209189)
Supplement: S1 Data — This folder contains the raw data collected during the study. (ZIP) [file pone.0209189.s001.zip › Supporting material/raw_data/subj_9/questionnaires.csv]

trial_number	condition	question_ID	response	duration
1	a	1	0.09	15.41712095
1	a	2	0.05	10.2500083392
1	a	0	0.475	5.41675060491
1	a	3	0.0	6.45008309245
2	s	3	0.555	16.8503275373
2	s	1	0.77	5.13340436129
2	s	0	0.825	7.80016245008
2	s	2	0.115	5.91673706265
3	a	3	0.11	9.66699415174
3	a	0	0.620710755047	7.96679010554
3	a	1	0.295	11.5334925713
3	a	2	0.05	7.03332764083
4	s	3	0.6	8.63353564992
4	s	0	0.605	14.383539285
4	s	2	0.0931193802894	3.60005177419
4	s	1	0.97	6.46677456758
5	s	0	0.72	4.43355497972
5	s	1	0.985	11.9834889933
5	s	3	0.425	7.90011714766
5	s	2	0.0	6.10002711303
6	a	3	0.06	9.03358366079
6	a	0	0.525	12.7501860991
6	a	1	0.345	5.71679317037
6	a	2	0.03	3.7000455305
7	s	1	1.0	9.13363472224
7	s	2	0.055	13.7835359778
7	s	0	0.675	9.23346312044
7	s	3	0.126121624125	3.46666451891
8	a	2	0.04	9.00025915606
8	a	0	0.075	18.0169283934
8	a	1	0.0	6.13337414067
8	a	3	0.0135472957743	2.38318832663
9	s	1	0.97	5.9503996962
9	s	2	0.0	8.65000389162
9	s	3	0.115	6.85005241567
9	s	0	0.245	9.01682803812
10	a	1	0.1	6.53354103832
10	a	2	0.1	4.50006799639
10	a	0	0.06	6.18341749015
10	a	3	0.075	4.91673107555
