# Supplementary material for: Modulation of vection latencies in the full-body illusion
Source: PLoS One. 2018 Dec 18;13(12):e0209189. doi: 10.1371/journal.pone.0209189 (PMC6298644; doi:10.1371/journal.pone.0209189)
Supplement: S1 Data — This folder contains the raw data collected during the study. (ZIP) [file pone.0209189.s001.zip › Supporting material/raw_data/subj_9/vection.csv]

trial_time	trial_number	vection_rep	condition	stim_direction	strokes	TSS
0	1	0	b	-1.0	0	10.2336056705
303.371283969	1	0	a	1.0	83	10.142191576
345.08866359	1	1	a	-1.0	94	9.70050254609
387.689287845	1	2	a	1.0	105	10.5838806069
0	2	0	b	1.0	0	8.41667847457
64.7178856743	2	0	s	-1.0	20	4.7170035743
109.218512467	2	1	s	1.0	34	12.4837710999
151.51923243	2	2	s	-1.0	48	10.2838545772
0	3	0	b	1.0	0	16.1167602128
70.2180688511	3	0	a	1.0	19	10.2171724962
113.135359863	3	1	a	1.0	31	10.9005713123
151.002453002	3	2	a	-1.0	40	5.85037999577
0	4	0	b	-1.0	0	7.0334388299
66.0512076986	4	0	s	-1.0	20	6.05040229061
102.118494192	4	1	s	1.0	32	4.05046729345
140.552289226	4	2	s	1.0	44	6.41703969649
0	5	0	b	-1.0	0	6.51681192996
65.1346248752	5	0	s	1.0	20	5.13376472792
102.718476972	5	1	s	1.0	33	5.56713524782
138.935663153	5	2	s	-1.0	45	4.2004513706
0	6	0	b	1.0	0	7.56675435398
66.3679759512	6	0	a	1.0	18	6.36714716501
102.835172467	6	1	a	1.0	28	4.45043775707
141.368943011	6	2	a	1.0	40	6.51707764333
0	7	0	b	1.0	0	6.98329968676
63.6845089962	7	0	s	-1.0	20	3.68365996786
100.16861737	7	1	s	-1.0	31	4.4544522527
136.668908885	7	2	s	-1.0	41	4.48363852832
0	8	0	b	-1.0	0	3.79993608054
63.267879844	8	0	a	1.0	17	3.26702796462
99.2351879765	8	1	a	1.0	27	3.95045614603
135.202240089	8	2	a	-1.0	37	3.95032186385
0	9	0	b	-1.0	0	3.0164762245
64.0179955234	9	0	s	-1.0	20	4.01714535462
100.335180307	9	1	s	-1.0	33	4.30048618134
135.035561116	9	2	s	-1.0	43	2.6705821375
0	10	0	b	-1.0	0	2.79992923814
63.0012042632	10	0	a	-1.0	18	3.0003116145
98.9518323246	10	1	a	1.0	28	3.93378576831
135.902232876	10	2	a	1.0	38	4.93367144314
